# Supplementary material for: The nuclear protein GmbZIP110 has transcription activation activity and plays important roles in the response to salinity stress in soybean
Source: Sci Rep. 2016 Feb 3;6:20366. doi: 10.1038/srep20366 (PMC4738249; doi:10.1038/srep20366)
Supplement: Supplementary Table1 [file srep20366-s1.xls]

## Sheet: Sheet1
The nuclear protein GmbZIP110 has transcription activation activity and plays important roles in the response to salinity stress in soybean Zhaolong Xu1, +, Zulfiqar Ali2, +, Ling Xu1, Xiaolan He1, Yihong Huang1, Jinxin Yi1, Hongbo Shao1*, Hongxiang Ma1* and Dayong Zhang1*
Tabel S1.Expression data and amino acids of bzip genes in soybean.
Gene Name	amino acid sequence	Gene locus	young_leaf	flower	one cm pod	pod shell 10DAF	pod shell 14DAF	seed 10DAF	seed 14DAF	seed 21DAF	seed 25DAF	seed 28DAF	seed 35DAF	seed 42DAF	root	nodule
GmbZIP10	MASSKVVSTNPDLPRNSSSSSSSSSTSPISPLSSLLSDLHPMDDILKSISPKSVDDVWNDIVTGATVHDAVSATTTDNADAAMTLEDFLTKAIREEDVRGAPPPPPPPPPSSFLPFPADGSSSSVEPFANGVSAAPSNSVQKGKRRAVEEPVDKATLQKQRRMIKNRESAARSRERKQAYTSELEYLVHQLEQENVQLLNEEAEMRRQRKKQLFECIIPIEVMPKPKKKLRRVNSAQSL	Glyma08g08220	3	2	4	5	6	3	6	7	4	2	3	1	2	6
GmbZIP81	DMASSKVATTTTTTNSDISSQQVWDGATMEMESQDNMNMSMSLQDLLTENDAVPPSHSHGRGKRKTLVEEPLVVDKVTLQKQRRMIKNRESAARSRERKQVTFYILNLI	Glyma08g19590	3	10	7	6	7	3	4	7	5	3	6	4	14	8
GmbZIP128	MGTQRQNSMYSLTLDEVQNQLGDLGKPLTSMNLDELLKNVWTAEASQTIGMDNEGTSQASQAALQHQASLSLTGALSKMTVDEVWRDIQENKIIAEKKFEDRHPTLGEMTLEDFLVKAGVVADASSNRTNTGTIAGVDSNVAVPQFPSQGQWIQYPQVQYQHSPQSLMGGIYMPSQGMVQPIHMGAEASIDVSFADSQVALPSPLMGTMPDMLTPGRKWSNSEDMREKTVERRQKRMIKNRESAARSRARKQAYTNELENKVSRLEEENERLRKQKELELMLPCEPPPEPKYQLRRIASAPF	Glyma15g35080	1	2	1	2	0	3	5	6	5	4	9	6	4	1
GmbZIP70	MGTQTMGTHGGGGDSNGKQSPLQPLVRQNSMYSLTLDEVQNQLGDLGKPLTSMNIDELLKNVWTAEASQTIGMDNEGTAQASQASLQRQASLSLTGALSKKTVDEVWRDIQQNKIVGEKKFQDRHPTLGEMTLEDFLVKAGVVAGASSNRTNTSTIAGVDSNVAVPQFPSQAQWIQYPQAQYQHPPQSLMGMYMPSQGMVQPLHMGAGASLDVSFADNQMAMPSSLMGTMSDTQTPGRKKSTSEDMIEKTVERRQKRMIKNRESAARSRARKQAYTNELENKVSRLEEENERLRKRKELEQMLSCAPPPEPKYQLRRIASAPF	Glyma08g24340	2	2	2	1	1	2	3	7	8	4	10	6	2	3
GmbZIP119	KAAASGSSLNPQGSLTLSRDLSRKTVDEVWKDMQLKKVTNRDKKIQERQATLGEMTLEDFLVKAGVVAEALPTKGGAMSGVDSNGAFSQHGHWLQYQQLSSSTQQPNVMGGYVAGHAIQQPFQVGVNLVLDAAYSEQPASLMGTLSDTQTPGRKRGASGVVVEKTVERRQKRMIKNRESAARSRARRQAYTQELEIKVSRLEEENERLRRLNEMERALPSVPPPEPKPKQQLRRTSSAIF	Glyma19g20090	3	4	3	3	2	2	3	4	3	2	3	3	3	3
GmbZIP71	MNFKSFGNETGGGGGRPSGNFSLTRQPSVYSLTFDEFMNSMGGSGKDFGSMNMDELLKNIWTAEEVQTMASAGVAADDGGAGASHLQRQGSLTLPADPXAQKTVDEVWKDISKEYGGLGGPNLAAQTQRQPTLREMTLEEFLVRAGVVREDVKPNDGVFVDLSRVGNNNSDLGLGFQQMNKVAAAAATGLMGNRLNNDPLVGLQSSANLPLNVNGVGASNQQPQMQSPQHQHQQQHQHQQLHQQQQQPQIFPKQSTMTYAAAQMPQGMVRGGVVGLGGGDQSLSVQGGGIGGMVGLAPGSVHVATGSPAANQLSSGDRIGKSNGDTSSVSPVPYVFNGGLRGRKSGGAVEKVIERRQRRMIKNRESAARSRARKQAYTMELEAEVAKLKEENEELQKKQ…	Glyma04g04170	12	24	14	12	10	8	10	5	5	2	4	1	17	14
GmbZIP46	MASWPPKPTEIFCVHAREKAMASSPCDCWPHLSPPSSIEHVWNDIKLDSLSNSPVDIDFNNNHSVSDSSFLNLTSTSSSVFHKHDHDHSLLSVSNTSFEASGSKKTTLLDQRHARIIKNRESAVRSRARKQAYRKGLEVEIARLTEENSRLKRQLKELQCCLSSSDNPPTPRMAALCRTSSSPF	Glyma04g02420	3	0	0	1	0	1	3	3	3	1	3	0	3	2
GmbZIP47	VRLSVREKAMASSPCDCWPHSSSSSSSSIEHVWNDIKLASLSNSSVDLDLNNNNHSVSVSSFLNQPLSTFLTLTSTSSSSSVFHKHDHSLLSVSDPNTLQDQRHTRVIKNRESAVRSRARKQAYRKGLEVEISRLTEENSRLKRQLKELQRCLCSSHTPRMAAPCRTSSSPF	Glyma06g02470	2	1	0	0	0	1	0	0	0	0	0	0	3	0
GmbZIP102	AVPGPTTNLNIGMDYWGTPGSSNIPGLGRKVPSTAVAGGMVTVGSRDSAQSQLWLQDERELKRQRRKQSNRESARRSRLRKQAECDELAQRAEALKEENASLRSEVNRIRSDYEQLLSENAALKERLGELPPNDDHHHRSGRNDQHVGNDTQQSGQTEAVQGGH	Glyma09g34170	6	5	5	6	5	4	5	2	2	1	2	1	6	7
GmbZIP87	LYCLYPSKSNLQFYMQGNAPGRIEVGGKPPEVKEKLPIKRSKGSASGGNLNMWITGKNNEPGKIPGESANGIHSKSGESASDGTSEGSDENSHNDSQLKSRERQDSFEDEPSQNGSSVHAPQNGVHNRPQTVVNQTMSILPISTTSAPGAVPGPTTNLNIGMDYWGTPTSSTIPALHGKVPSTAVAGGMIAAGSRDGVQSQVWLQDERELKRQRRKQSNRESARRSRLRKQAECDELAQRAEALKEENATLRSEVSQIRSEYEQLRSENAALKERLGDIPGVATPGKEDLRSGQNDQHVSNDTQQSGQTEVVQGVH	Glyma08g34280	6	7	6	6	4	3	4	4	3	2	3	3	4	3
GmbZIP101	SLAYTAQNGGLNTPHTVVNQTMSIIPISAGGAPGAVPGPTTNLNIGMDYWGTPASSNIPALGRKVPSTAVAGGMVTVGSRDSAQSQLWLQDERELKRQRRKQSNRESARRSRLRKQVMESTLW	Glyma01g01740	4	5	4	4	3	3	3	3	3	1	3	1	4	5
GmbZIP116	FVGKGSDEKDRVSAKSSKAVSANNGSKAGDNGKASSGPRNDGTSQSAESGSEGSSDASDENTNQQESATNKKGSFDQMLVDGANARNNSVSIIPQPGNPAVSMSPTSLNIGMNLWNASPAGDEAAKMRQNQSSGAVTPPTIMGREVALGEHWIQDERELKKQKRKQSNRESARRSRLRKQAECEELQKRVESLGSENQTLREELQRVSEECKKLTSENDSIKEELERLCGPEAVANLE	Glyma11g06960	1	8	2	2	2	1	1	1	1	1	1	0	1	0
GmbZIP88	RESARRSRRRKQAHLTDLETQVSQLRGENSTLLKRLTDVSQKYSDSAVDNRVLKADVETLRAKVKMAEETVKRITGLNPMPHAMSDISSLGLPSFDGRSPSDTSADASVPVQDDPHHHFYQPTLNNPIPSHDPIVNNGLGGISSIENVQQAEAAAVVGGNKIGQTASLQRVASLEHLQKRIRGGPPSEQ	Glyma10g30410	8	11	9	8	5	2	4	5	3	1	3	1	25	12
GmbZIP89	MDRVFSVDDISDHFWPPPPIPVSGANTSSQMSRSASEWAFQRFIQEASASAPSPPSSSSPADVVFVEIDDQPKPTPPPPSHGGVLPSDPGPVALDSEEYQAFLKSKLNLACAAVAMTRGSLAKSQDPSPFSEGGSQPTNPSLVESQTTSKGSIPSENDPSKLQDKDTNVPVGIPSIPAMQKKPAVAIRPSTSGSSREQSDDEDIEGETSMNDNTDPADVKRVRRMLSNRESARRSRRRKQAHLTDLETQVSQLRGENSTLLKRLTDVSQKYSDSAVDNRVLKADVETLRTKVKMAEETVKRITGLNPLLHAMSDISSLGLPSFDGRSPSDTSADAAVPVQDDPHHHFYQPTSTNPIPSHDPIVNNGLGGISSIENVQQNAAVVLGGNKMGQTASLQRVA…	Glyma20g36750	11	20	11	5	5	1	3	4	4	2	3	2	19	16
GmbZIP105	MNEIQILIVAITIHKRLDFGMERVLSVDEISEQYWVAASSSSSSSSSSFKSKMNRSESEWAFQQFLQQEAASSSSNSDHDDDHHHAKLKKESNTNIPVTLHVDSQDYHAILKTKLNLACAAVAMTRGSLVKSQNPDSGPQASNFSEVGSHATLKGSGPFGNDDPSKLQNKDIKAQIGIPSSPSMQNKSAVVAMRPTISGSSGEQSDDEEAEGEINMTGNMTPVDAKRVRRMLSNRESARRSRRRKQAHLTELETQVSQLRSENSSLLKRFTDVSQKYSNAAVDNRVLKADVETLRAKVKMAEETVKRITGLSPMLHAMTEMSSLGMPLFDESPSETSADAAVPVQEDPNHHLCQPTSNNGLGGISSIETVQQNVAAVVGGNKMGRTTSLHRVASLEYLQ…	Glyma03g40730	6	45	9	8	6	3	3	2	4	1	2	0	2	0
GmbZIP61	MATTTTEFDLDYEFPDLDYDLRYLSLAGIDALTAFQNLLPDAAMTSFSACGLIDPHCSQNLTPMHSTITATIDSQSTICATSNVGSPISANKPEGRENRTKGATSGSSEPSDEDDEAGACEQSTNPADMKRLRRKVSNRDSARRSRRRKQAQLSELELQVEKLKVENATLYKQFTDASQHVREADTNNRVLTSDVDAMRAKVKLAEDMVTKSS	Glyma04g08290	5	14	8	9	12	7	4	5	4	2	3	5	34	68
GmbZIP62	MAMTTTTESDLDYELRYLSLAVTDTFTAFQNLLPDAMTSFSACGLIDPLCSQNLTPKHSTITATIDSQSSICATSNVGSPVSANKPEGRENHTKGATSGSSEPSDEDDEAGACEQSTNPADMKRLRRKVSNRDSARRSRRRKQAQLSDLELQVEKLKVENATLYKQFTDASQHFREADTNNRVLKSDVEALRAKVKLAEDMVTRSSFTTLNNQLLQTQHHQMSTPQQLNTTNLRRMAHVSPTITVHGNDVSYNNGGQNSALGNLDMSFNDINEVMNDAMSCGTIWPLD	Glyma06g08390	8	31	13	7	6	14	17	37	7	5	7	6	68	80
GmbZIP16	MESKWGGAPASIMAANFDDFKWIASMFDPGNDDVKPFSDAAFQNQDAVTAFSTCVGVTDDTLVRSQNLTPIQSTISATIDSQSSFCGTVGSPVSANKPNVRDNQVKGVATTTSGSSREPSDEDDEAGPCEQSTNAIDMKRLRRKVSNRESARRSRRRKQAHLADLEWQVERLRLENANLFKQLTDASQQFRDADTNNRVLKSDVEALRAKVKLAEDMVTRGTLTPINNQILQNQSSLNTPPQLNTNNLHRMTHVSPTITVRGNDDASYGGGITVSGQNSPLGGLGNLDNIPCSDFNSGINSNNAVSSMTSMWP	Glyma14g20040	3	19	5	4	6	6	13	12	6	3	9	10	29	96
GmbZIP110	MASPGGSGTYSSGSSSLQNSGSEGDRDIMEQRKRKRMLSNRESARRSRMRKQQHLEGLSAQLDQLKKENTQMNTNIGISTQLYLNVEAENAILRAQMEELSKRLNSLNEMISLINSTTTTNNCLMFDEAQETTTQLFNDCGFMDAWNYGIPLNQQIMAYADNDMLMMY	Glyma08g12170	14	34	15	22	15	1	4	2	3	1	6	2	54	268
GmbZIP111	MASPGGSGTYSSGSSSLQNSGSEGDRDIMEQRKRKRMLSNRESARRSRIRKQQHLEGLSAQLDQLKKENAQINTNISITTQMYLNVEAENAILRAQMGELSNRLNSLNEMISFINSTNNNCLMMFDEAQETTTQLFNDCGFMDYAWNGIPIMASADNEMLIMY	Glyma05g28960	10	23	8	20	9	1	1	4	2	3	3	5	90	221
GmbZIP123	MTMACSSGTSSGTSSELQGMMDQRKRKRMISNRESARRSRMRKQKHLDDLASQLTQLRSQNQQLLTSVNLTSHKYLAVEAENSVLRAQVNELSHRLDSLNQIIHLLNFFEPDASTSTFFNNPFNFSLPIMASADMLQY	Glyma06g01240	3	12	10	8	5	28	40	19	11	10	13	12	28	39
GmbZIP125	MACSSGTSSGATSSMLQNNSGSEEELQALMEQRKRKRMISNRESARRSRMRKQKHLDDLASQVTQLRNENHQILTSVNLTTQKYLAVEAENSVLRAQVNELSHWLESLNEIIHFLNATDGGPPPPPSSFFEPDATFFNKAYLSQPIMASADMLQY	Glyma04g01210	13	14	13	9	20	22	44	36	18	8	15	15	30	47
GmbZIP124	MASSSGTSSGSSLLQNSGSEEDLQAVMDQRKRKRMISNRESARRSRMRKQKHLDDLVSQVAQLRKENQQILTSVNITTQQYLSVEAENSVLRAQVGELSHRLESLNEIVDVLNATTVAGFGAAATSSTFVEPINNNSFFNPLNMGYLNHPIMASADILQY	Glyma12g04440	11	13	11	15	18	12	35	22	17	18	31	30	10	34
GmbZIP126	MACSSGTSSGSLSLLQNSGSEEDLQAMMEDQRKRKRMISNRESARRSRMRKQKHLDDLVSQVAQLRKENQQILTSVNITTQQYLSVEAARAVLRAQVGELSHRLESLNEIVDVLNATTTVAGFGAAASSTFVEPMNNNNNSFFNFNPLNMGYLNQPIMASADILQY	Glyma11g12240	47	37	99	106	63	34	96	68	101	70	117	86	54	41
GmbZIP17	RGTSSTSILLQSSGSEEDLQLLMEQRKKKRKQSNRESARRSRMRKQKHLDDLIAQVDLLKKQKSLTLKKVNITTQHCLKVEAENSILGAQKTELTQSLQSLNDIINLINTTTTSDHNNYYYNNNNNNNNNNFMMNPMHMAYLNQPIVATADNNMFLW	Glyma17g37180	8	5	5	10	6	14	5	1	1	0	1	0	17	15
GmbZIP18	RSRMRKQKHLDDLIAQVDHLKKQKSLTLMKVDITTKHYLEVKAENSILWAQKTELTQSLQSLNDIIDLINTTNGVYHTDCYDINNHNNHNNYYNNNNNFMNPMHMAYLNQPIVATADNMFLW	Glyma14g07800	3	4	4	3	5	13	5	2	1	1	3	2	23	17
GmbZIP44	MSMSMASSSGNSSISTKSQSSGSEGDLQVVITDERKNKRKQSNRESARRSRMRKRNHLDQLTKQLSQLAKNNGEILATIDITTQHYLNVEAENSILRAQMGELSQRLQSLNDIVHDIIINTTTTYERDCYLTSAQNFTTTTYTLCLNQPVFQW	Glyma04g03200	0	1	1	0	0	0	0	0	1	0	0	0	11	19
GmbZIP41	MASSIQQQRSTATSSGSEGGGDPQMIDERKRKRMLSNRESARRSRMRKQKQLEDLTDEVSRLQGANKKLAENIKAKEEACVETEAANSILRAQTMELADRLRFLNSILEIAEEVEGLSVEIPEIPDPLLKPWQIPHPIQPIMATANMFLR	Glyma19g40390	38	39	28	41	36	5	28	43	57	39	56	52	50	26
GmbZIP53	MASSIQQQRSTATSSGSEGGGDPQMIDERKRKRMLSNSILRAQTMELADRLRFLNSILEIAEEVEGLSVEIPEIPDPLLKPWQIPHPIQPIMATANMFLR	Glyma19g40390	38	39	28	41	36	5	28	43	57	39	56	52	50	26
GmbZIP33	MASPIQQQQRSTTTSSGSEGGDPHIIDERKRKRMLSNRESARRSRMRKQKQLEDLTDEVSRLQSANKKLAENIEAKEEACVETEAANSXXRAQTMELADRLRFLNSILEIAEEVEGLSVEIPEIPDPXLKPWQIPHPIQPIMATANMXXR	Glyma03g37790	48	37	26	59	62	14	28	18	31	24	48	26	65	16
GmbZIP59	MASIPRPASSGSSEGGGDPAAMDERKRKRMESNRESARRSRMKKQKLLEDLSDVASRLQGENVRLAQSIKAKEEAYVEIEAANDILRAQTMELADRLRFLNSILEIADEVGGGGESFEIPQIPDPLFMPWQIPHPMMASPDMLLHGNQGLFA	Glyma10g01640	34	32	38	47	87	11	19	21	41	29	39	44	102	168
GmbZIP60	MASIQRPASSGSSEGGDPVMYERKRKRMESNRESARRSRMKKQKQLEDLTDEVSRLEGENARLAPSIKVNEEAYVEMEAANDILRAHTMELADRLKFLNSIIEIADEVGGESFEIPQIPDPLFMPWQIPHPMMATPPDMFFHGNEGLFA	Glyma02g01600	18	39	19	23	28	16	16	20	27	20	36	39	47	59
GmbZIP73A	MQAREITGLNYLLPSDPCPYPGHYSMVQNTIPTFQLLLLSNQFYGLQNPPKVLADFSPPQSSCISSNSTSDEADEQQQSLINERKHRRMISNRESARRSRMRKQKHLDELWSQVVWLRNENHQLMDKLNHVSASQDKVVQENVQLREEASELRQMICDMQLHSPYHPPPLSPIDDDVSPYVKSDSSITDSLDLLG	Glyma18g51250	0	3	0	1	0	0	0	0	0	0	0	0	6	2
GmbZIP73B	MQAREITGLNYLLPPDPCFNYSMVQNTIPTFQLHKLSNQFYGLQKPPPQVLADFSPPQSSCISSNSTSDEADEQQQSLINERKHRRMISNRESARRSRMRKQKHLDELWSQVVWLRNENHQLMDKLNHVXESHDKVAQENVQLREEASELRQMICDMQLHSPYHPPPLSPIDDDVSPYVKSDSSITDSLDLLG	Glyma08g28220	0	0	0	0	0	0	0	0	0	0	0	0	9	2
GmbZIP35	MVPSEIRGVHYLAPENPFLVPPNFSLLQSDIPNLHLNTLLSNFPNCHFPPSGHEFVVPPSSCLSSNSTSDEADEIQFNIIDERKHRRMISNRESARRSRMRKQKHLDELWSQVVRLRTENHNLIDKLNHVSESHDRVLQENARLKEEASALRQMLADMQIGTAFACTMEDLEDLPCNTSQLKPDPLNQSITPADMIHE	Glyma01g09510	0	1	0	0	0	0	0	0	0	0	0	0	0	0
GmbZIP129	ADSAMIMDGVKKAMAPDKLAELALMDPKRAKRILANRQSAARSKERKIRYTSELERKVQTLQTEATNLSAQLTMLQRDTTDLTTENKELKLRLEALEQEAQLREDLNEALKEELQRLRAQSTRLGAIGGNPSFGGIFNQLASQLAMQQLSNSAPHQQTQHQPQVGMPPPPSGQNHPNFMDFNQQ	Glyma02g09140	0	1	0	0	0	0	0	0	0	0	0	0	0	0
GmbZIP131	MNQKFIGKPPATVDLDRMPERGSHHRRSHSDTSFRFAANFDDLLLFDPSDFDISGLPSPLPLPSPVSAGLVPMSVDSDESGKQPRPAGASAGGHLRSLSVDSDFFDGLGFGVGGDERGAGKGGGGERRVGHHRHSNSMDGSSTTSFEADSAMIMDGVKKAMAPDKLAELALMDPKRAKRILANRQSAARSKERKIRYTSELERKVQTLQTEATNLSAQLTMLQRDTTDLTTENKELKLRLEALEQEAQLREDLNEALKEELQRLRAQSTRLGAIGGNPSFGGIFNQLASQLAMQQLSNSAPHQQTQHQPQVGMPPPPSGQNHPNFMDFNQQK	Glyma02g09140	12	14	14	14	12	8	12	9	5	5	5	6	17	4
GmbZIP130	ALTDPKRAKRMLANRQSAARSNERKIRYTSELEKKVHTLQTEATNLCAQLTMLQRDTTYLTAQNMELKLRLQAFEQEAQLREDLNEALKKELQRLRVQSACWGAMTGGNPSFGGIFNQLASQLAMQQLSNSVSHQHQTQHQPQVGMPPPPSGQKHPKFMDFNQQK	Glyma16g28370	32	19	24	18	6	4	15	22	9	4	5	5	6	7
GmbZIP21	LVKRETPWDRGVENNNNNNVEGSGEKKSPEGEVVDDLFSAYMNLDSFDALNSSGTDDKNGGENRDDLDSRASGTKTNGGDSSDNEAESSVNESGDGGVRQGGNEKREGMKRSAGGEIAPTTRHYRSVSMDSFIGKLNFDEESPKLPPSPGQRSALMSPAGGIDGNSAAFSLEFGNGEFSGPELKKIMANEKLAEIALIDPKRAKRILANRQSAARSKERKMRYISELEHKVQTLQTEATTLSAQLTLLQRDSAGLTNQNSELKFRLQSMEQQAKLRDALNEALTAEVQRLKLATAELSGDSHGSGCLIPQHSVNPLMFQQQQQPPTASQQ	Glyma12g04050	15	12	17	20	19	5	12	15	13	4	10	5	15	37
GmbZIP28	MEDTEAASSFKMNNHMEQLTIPQFNASSQSQMRTVTRNHHHNQRGGGIPPSHPHQIPPISPYSHMNNQIPVSRPQMPSHSTSPTPSHTRSLSQPSFFSLDSLPPLSPCTFRESSSTSDHADVSMEDRDVTSHSPLPPFAARNPSLPPRKSHRRSNSDIPFGFSTVLQSSPPLIPLRGREGVKPNSSVVKRETNWEHGNVEGSGEKKSPEGEVVDDLFSAYMNLDSFDTLNSSGTDDKNGGENRDDLDSRACGTKTNGGDSSDNEAESSVNESGHGGSEKREGMKRSAGGEIAPTTRHYRSVSMDSFIGKLNFGDESPKLPPSPGQRGRLMSPAGGIDGNSAAFSLEFGSGEFSGPELKKIMANEKLAEIALTDPKRAKRILANRQSAARSKERKMRYIS…	Glyma11g11791	#	#	#	#	#	#	#	#	#	#	#	#	#	#
GmbZIP43	MDLSPSDPFAGGSSTASMEEIGSEDDLFSTYIDVDKLGGANGSGASGNGADPTGETEKSPARPRHRHSSSVDFGEIMDAKKAMPPDKLAELWTIDPKRAKRILANRQSAARSKERKARYIQELERKVQTLQTEATTLSAQLTLYQRDTTGLSTENTELKLRLQAMEQQAQLRDALNEALKKEVERLKVATGEMMSHTDSFNLGMHLMPFSGSNFVPIPAQSGPSGHQNMQMPP	Glyma14g38460	6	2	4	6	4	1	2	3	2	1	3	1	4	2
GmbZIP11	MEGVDQRNSSAFGVPVPRPPNQKHGIPPSHPNINISPSATPCSRYSQRLRSPGSSHSRSLSQSPIFSLDSLPPLSPSPSAVTSMFDSISTTDMSVEESNVSSQVPLNAVHALLPPMKGHRRSSSDSPLGISGFMQSSPVSSGGESLGFEKPIQLVLKASFRDSLDGGHANEPVNGRKEEAADDLFREYMNLDNFDNLNFPGMEDKDLDSRTSGSKTVESSDNEVESHVNGKASGAQGASSSCSEERREGVKRSSNGEVAPGSRHRRSFSLDSSIGNFNIEDGLPKLPPSKNQMGQHSPSNSMDGKMSETSTEFGNGEFSAEEVKKIMESDKLAEIASTDPKRAKRILANRQSAARSKERKMRYIAELEHKVQTLQTETTTLSTQFTKLQRDNSGLKGEN…	Glyma04g02850	6	10	7	6	7	3	5	9	7	3	7	6	8	19
GmbZIP51	RGRMPDNPPRNRGHRRAHSEILTLPDDISFDSDLGVVGAGDGPSFSDDAEEDLLSMYLDMDKFNSSSATSTFQMGEPSNAVGASASTPGSGAPNYSAENVVFGTIERPRVRHQHSQSMDGSTTIKPELLVSGSEDMSAADSKKAISAAKLAELALIDRRRADRIWANRQSAARSKERKMRYIAELDRK	Glyma13g42030	6	4	5	6	6	2	5	6	4	2	4	2	5	4
GmbZIP85	MSFSHHRRSQSEMHFRISDDFDLEVDLSPSHHFQYPAPLLQDSGSIPQSPQPETARSAHQRSNSADASYSSLVDGIEAKKALSPDKLAELWTADPKRAKRILANRQSAARSKERKACYVLQLERNFYLFKRSNRSLCPIKSFS	Glyma04g40010	1	2	1	1	2	1	2	1	1	0	1	0	1	2
GmbZIP112	QSAQRSRVRKLQYISELERSVTTLQTEVSALSPRVAFLDHQRLILNVDNSALKQRIAALAQDKIFKDAHQEALKKEIERLRQIYHQQNLQKMNSNLQQTTPTSQPQQQPMQLHHHQQPIAVSQPLGCKDNKEQLLS	Glyma13g34770	6	2	5	4	2	2	2	1	1	0	0	0	14	1
GmbZIP48	KSQCKQEITQLPNNDDSNNTSNANATCSSEKITDPKRVKRILANRQSAQRSRVRKLQYISELERSVTSLQAEVSVLSPRVAFLDHQRLLLNVDNSALKQRIAALAQDKIFKDAHQEALKREIERLRQVYHQQNIKKMDNNAAASPPSQSPSPSPKPRCETHTEKEQLINV	Glyma12g14130	23	4	7	4	3	2	1	1	0	0	0	0	3	0
GmbZIP57	ITYLDSPVKCGGNKNNNNNENEFDKFDDEQFMSMFTDEVVLSGVPLPPPTTLSSSNPSSPYDQNFINDEKEKKEEEEEHHHHHQLKNEADEVESQCKQEIMQLPNDTNTCSSSERITDPKRVKRILANRQSAQRSRVRKLQYISELERSVTSLQKAEVSVLSPRVAFLDHQRLLLNVDNSALKQRIAALAQDKIFQDAHQEALKREIERLRQVYYPQSLQKMENA	Glyma12g33600	6	5	2	3	1	0	0	0	0	0	0	0	3	0
GmbZIP58	ITYLDSPVKCGGNKNNNNNENEFDKFDDEQFMSMFTDEVVLSGVPLPPPTTLSSSNPSSPYDQNFINDEKEKKEEEEEHHHHHQLKNEADEVESQCKQEIMQLPNDTNTCSSSERITDPKRVKRILANRQSAQRSRVRKLQYISELERSVTSLQAEVSVLSPRVAFLDHQRLLLNVDNSALKQRIAALAQDKIF	Glyma12g33600	6	5	2	3	1	0	0	0	0	0	0	0	3	0
GmbZIP49	MAQLPPKIPNMTPNWPDFSSPHQKMPSLKTMSPNQNPSWVDEFLEFSAARRGAHRRSVSDSITFLEAPLLDHHHCKGGSVGGGGGSGDNEFEKFDDEQFMSMFSDEAS	Glyma06g43760	12	5	7	6	3	6	3	1	1	0	0	0	3	1
GmbZIP50	MAQLPPKIPNMTPNWPDFSSLHQKMPSLQTTSSNQNPSWVDEILEFSVARRGAPRRSVSDSVTFLEAPLLDHHHCKGGSVVGGGGGNNEFERFDDEQFMSMFSDEALRNNNNNNTMMAHTLSSSNPSTPSDHNSINDEKEMENKEEEEKKQLKNESEEDEDESQCKQEITQLPNNDDSKNNSNANATCSSEKITDPKRVKRILANRQSAQRSRVRKLQYISELERSVTSLQAEVSVSPRVAFLDHQRLLLNVDNSALKQRIAALAQDKIFKDAHQEALKREIERLRQVYHQQNIKKMDNAAGSPPSQSPPSPSPKPRCETHTEKEQLINV	Glyma12g14130	23	4	7	4	3	2	1	1	0	0	0	0	3	0
GmbZIP36	MERSGGMVTGSHERNELVRVRHGSDSGSKPLKNLNGQICQICGDTIGLTATGDLFVACHECGFPLCHSCYEYELKNVSQSCPQCKTTFTSRQEGAEVEGDDDDEDDADDLDNGINYGQGNNSKSGMLWEEDADLSSSSGHDSHIPNPHLVNGQPMSGEFPCATSDAQSMQTTSDPMGQSEKVHSLPYADPKQPGPESDEEIRRVPEIGGESAGTSASRPDAGSNAGTERAQGTGDSQKKRGRSPADKESKRLKRLLRNRVSAQQARERKKAYLIDLETRVKDLEKKNSELKERLSTLQNENQMLRQILKNTTASRRGSNSGTNNAV	Glyma18g14750	11	18	5	4	4	5	4	8	5	2	3	2	4	1
GmbZIP69	MSLPRPSEGKAPSQLKEGVAPAAAAASSSSSWNNRLHTFPPLSLHNKSSKIEDSDEDMFTVPDVETTPVSVHSAATLQNSNLTQRNVTDPQFQTGFPGKRRRGRNPADKEHRRLKRLLRNRVSAQQAREREKVYVNDLESRAKELQDKNAILEERISTLINENTMLRKVLMNARPKTDDSIEQKQDQLSKS	Glyma16g13570	2	1	1	1	0	0	0	0	0	0	0	0	0	0
GmbZIP108	MAMAMQSGIGVSKILIIAGAGYTSTVLIKTGKLSDLIGELQLLVKGLEKSGEHAEGEGEYADAIAAQVRRLANEVRQLASNRPITVLNGGSEQSNLSSLVVPAAALGALGYGYMWWKGISFSDLMYVTRRNMEKAVADLPKS	Glyma02g02481	#	#	#	#	#	#	#	#	#	#	#	#	#	#
GmbZIP109	MAVAMQSGIGVSKILIIAGAGYTGTVLIKNGKLSDLIGELQLLVKGLEKSGEHAEGEGEYADAIAAQVRRLANEVRQLASNRPITVLNGGSEQSNLSSLVVPAAALGALGYGYMWWKGISFSDLMYVTRRNMEKAVADLTKKLQHASDVIADTKKHLTQRIQNLNDKMLKLNELQRSTKDEVAGVRSTITNIHEDLGYLQQTVETLDYRLAELSSKQDYANYGLSYLIDYVHGKSQKKPELLQEQLKLSGKSPNLITYKGTPNLMGLKDIAETLSGLDMSASDSVMPDGGDKREQQRRPLLRKGIAKTLSSLDKFASDGIMLDGVDKLEQQ	Glyma01g04980	6	8	5	4	2	2	3	4	3	1	4	1	10	6
GmbZIP55	MALSLGKLFILVGAGIAGSVIAKEGRLPDVSGLASGAFKVVLRQLKSDDPAPTVKKQPHNDALLAQVNSLRQELQLLARDRSITIVNASGTGGRKYATVIVIVVVGYGYVWWKGWKLPDLMFATRRGLSDACTSIGNQMGKLYESIGDTKKKLSARINGLDKNL	Glyma08g29150	4	3	5	6	3	2	6	5	4	2	2	2	3	7
GmbZIP56	MALSLGKLVILVSAGIAGSVIAKEGRLPDVSGLASGAFKVVLRQLKSDDPAPTVKKQPHNDALLAQVNSLRQELQLLARDRSITIVNASGTGGRKYITVIVIVVVGYGYVWWKGWKLPDLMFATRRGLSDACTSIGNQMGKLYESIGDTKKKLSARINGLDKNLEECAAITESTREDIYVIQRKADTISEDSKSFHVAVHVLESKIKEIEEKQVATIEGVNMLCQFTKTLENSRSTEYIQASSSSSSRPALELPPVSPSSRGSQSGSARLSLEPPSVTPSSRTASLPPTLSTDPPSPSISGGSFQEPKVDKSNGSSSGLFGLISGVYGPLLTRTRSATDAVVQKTRSTS	Glyma18g52020	12	12	12	15	7	8	17	15	9	5	6	4	11	13
GmbZIP22	SSEPSGVLSFCDEWKLALDRVPDTVASEAIKSFINVVHVISVKQSEELKIKRRTENSSKEFEKKSSSLRSIERKFYSSYSMVGITPPESGPGNGQGLDARDPLAEKKMELAAHQRRVEDEMVRHSKAVEVTRAMTLNNLQTGLPGVFQALTSFSTLFTEALESV	Glyma03g26210	2	3	3	3	1	0	0	1	0	0	0	0	6	15
GmbZIP80	DNAASAGDQVSEMLEISRAQLDRSFKQLRKTVYHSSSILSNLSSSWTSKPPLAVKYRLDTGSLDEPGGPKSLCSTLERLLAWEKKLYEEVKAREGVKIEHEKKLSALQTQEYKGEDEAKIFKTKASINRLQSLIAVTSQAVSTTSTATIGLRDSDLVPQLVDLIHGFMYMWRSMHHYHEIQSNIVQQVRGLVNRSSRGDSTSELHRQATRDLESAVSAWHNSFCRLIKFQREFILSLHGWFKLSLVPVHNDNINGRETSETYQFFDEWKLALDRVPDTVASEAIKSFINVVHVISSKQVEELKIKKRTETASKELEKKASSLRNLERKFYSSYSMVGISLPDSAPDNGQVLDARDPLAEKKIELATCQRRVEDEMLRHSKAVEVTRAMTLNNLQTGLPG…	Glyma09g37802	#	#	#	#	#	#	#	#	#	#	#	#	#	#
GmbZIP79	IFLSWISVKFFEHDIHDINFAAIVIYLNHMNHMARCFHILCKPSKWQMIIELSSSFLSVCLFCTEVETFFSSYLQHLSTEVPEFRLKNLPQCNSCLSLMFLNEKWGWPAHREPRCLIMVVNLRYVKCRFMYMWRSMHHYHEIQSNIVQQVRGLVNRSSRGDSTSELHRQATRDLESAVSAWHNSFCRLIKFQREFILSLHGWFKLSLVPVHNDNINGRETSETYQFFDEWKLALDRVPDTVASEAIKSFINVVHVISSKQVEELKIKKRTETASKELEKKASSLRNLERKFYSSYSMVGISLPDSAPDNGQVLDARDPLA	Glyma09g37802	#	#	#	#	#	#	#	#	#	#	#	#	#	#
GmbZIP42	EALTQGLEQLQQSLVDTIAGSPVADGVQQMVAAMGKLGNLEGFVSQADNLRQITLHQLCRLLTVRQAARCFLVIGEYYGRLRALSSLWASRPRETLISDDNSCQTTTELQMVQSSQNHFSSF	Glyma12g09430	0	0	0	0	0	0	0	0	0	0	0	0	36	7
GmbZIP91	RLKLTQIEQELQRARSQGLFVDYGGVGSTVSSGAAMFDMEYARWLEEDHRLMGELRNGLQAPLSDSDMRVMVDGYLSHYDEIFRLKVVAAKSDVFHLINGMWTSQAERCFLWIGGFRPSDLITMLIQQLEPLAEQQIMGMYGLRHSSQQAEEALSQGLEQLQQSLVDTIAGGPVVDGVQQMVLAMSKLANLEGFVRQADNLRQQTLHQLCRLLTVRQAARCFIVIGEYYGRLRALSSLWASRPRETLISDDNSCQTTTEMQIVQHSQNYFSSF	Glyma13g39325	#	#	#	#	#	#	#	#	#	#	#	#	#	#
GmbZIP52	MNSASPQFVSPRSMSVYDPIHQISMWGEGFKSNGNLSAAMPLIDEADMKFDSQSEDASHGILGEPNKYDQEASKPTDKIQRRLAQNREAARKSRLRKKAYVQQLESSRLKLMQLEQELERARQQGMYIGGGLDSNHLGFAGSVNSGITTFEMEYGHWVNEQNRQITELRNALNAHIGDVELRILVDGMMSHYAEMFRMKSAAAKADVFYVMSGMWKTTAERFSLWIGGFHPSELLKVLGPLIEPLTEQQRLNIYNLGQSCQQAEDALSQGMDKLRQTLADSVAAGQFMEGTYIPQMTSAMEKLEDLVSFVKQADHLRQETLEQMSRILTIRQAARCLLALGEYFQRLRALSSLWSNRPREPA	Glyma11g36010	1	8	1	1	0	0	0	0	0	0	1	0	73	24
GmbZIP76	EQQRLNIYXXXQSCQQAEDAXSQGMDKLRQTLADSVAAGQFMEGTYIPQMTSAMEKLEDLVSFVKQADHLRQETLEQMSRILTIRQAARCLLALGEYFQRLRALSSLWSNRPREPA	Glyma11g36010	1	8	1	1	0	0	0	0	0	0	1	0	73	24
GmbZIP83	YMGSSATVNPARITLFELEYGQWIEEQDRQNQELRNALQTQASEMQLHLLVESCLSHYSNLFRMKAEAAKADVFYLISGAWKASVERLFLWIGGSRPSQLLNIIAPQLEPLTDQQIVSISNLRLSSQQAEDALSLGLDKLQQSLVHNIPSDPLAVGHYGFEIAAAMEKGEALERFVNQADHLRQQTLIHMSRILTTAQAAKGLLAMGEYFHRLRTLSSLWTARSCDPSFPTQLSN	Glyma14g33800	0	1	1	2	1	0	0	1	0	0	2	2	2	0
GmbZIP95	DVFHILSGMWKTPAERCFMWIGGFRSSELLKLLESQLEPLTEQQLMGIYNLQQSSQQAEDALSQGMDALQQSLSETLANGSPSTSGSSGNVASYMGQMAMAMGKLGTLDGFLRQADNLRQQTLQQMLRILTTRQSARALLAISDYFSRLRALSSLWLARPRE	Glyma19g31050	6	15	6	4	3	1	2	5	2	2	3	2	26	21
GmbZIP96	MGSRSRTVNVNTKDTNKVLNGMPSYAPPLPSSNSIAMEATNVHPSRISEFGTLEQSLGFRVEDTINLSRNPMFNQMKSNSQALGADIQFGALNKMQSIATSDINLSAAIAGSQALVLQKDSQPTLASTSAGRENWGETNLADASPRTDTSTDDTEDKNQRPERGESSGSKDKSDQKTLRRLAQNREAARKSRLRKKAYVQQLESSRLKLTQLEQELQRSRQQGIFISSTGDQAQSMSGNGAMAFDVEYARWLEEHNRQTNELRAAINSHAGDIELRTIVDNFMTQFDDIFRLKGIAAKADVFHILSGMWKTPAERCFMWIGGFRSSELLKLLLSQLEPLAEQQLMGIYNLQQSSQQTEDALSQGMDALQQSLSETLANGSPSSSGSSGNVANYMGQMAM…	Glyma03g28320	3	9	3	5	3	1	2	2	2	1	3	2	20	10
GmbZIP98	VSDSSDRSKDKSDQKTLRRLAQNREAARKSRLRKKAYVQQLESSRLKLTQLEQELQRARQHGIFISSSGDQAHTLSGNGAMQFDAEYARWLEEQNRQINELKAAVNSHASDTELRMIVDGILAHYDEIFRLKGVAAKADVFHLLSGMWKTPAERCFLWLGGFRSSELLKLLVSQLEPLTEQQLMGITNLQQSSQQAEDALSQGMEALQQSLAETLSTGAPASSGSSGNVANYMGQMAMAMGKLGTLEGFIQQADNLRQQTLQQMHRILTTRQSARALLAIHDYFSRLRALSSLWLARPRD	Glyma15g37220	7	16	7	7	7	3	4	3	3	2	3	3	6	4
GmbZIP99	MGSRTTRGFGVEDDKGAERGMPSFNSELPISNSSYAEGSTIDSFRVSDFGAFDQPYRVEDAVCLSGNPIYNSLKVSSQTISPGSVHISSLGQLPTSLDKSPLTNQTELHRLRLQKVQSSNPGTILVGNTDNWEESTMADASPRTDISTDGDTDDKNHPFDRNQALTAVSDSSDRSKDKSDQKTLRRLAQNREAARKSRLRKKAYVQQLESSRLKLTQLEQELQRARQQGIFISSSGDQAHTLSGNGAMQFDAEYARWLEEQNRQINELRAAVNSHASDTELRMIVDGILAHYDEIFRLKGVAAKADVFHLLSGMWKTPAERCFLWLGGFRSSELLKLLVSQLEPLTEQQLMGITNLQQSSQQAEDALSQGMEALQQSLAETLSTGAPASSGSSGNVASY…	Glyma20g24766	#	#	#	#	#	#	#	#	#	#	#	#	#	#
GmbZIP67	KKAYVQQLESSRLKLTHLEQDLQRARSQGVFMGCGGAGGSISSGAAMFDMEYAKWLEDDQRHIAELRSGLQTPLSDGELRVIVDGFLSHYDEVFRLKGVAAKTDVFHLINGTWTSPAERCFLWIGGFKPSELITMLIPQLEPLAEQQIMVICELRPSPPQTQEALP	Glyma11g19026	#	#	#	#	#	#	#	#	#	#	#	#	#	#
GmbZIP37	GNLIIHSIMASEKAMASQTAEAKKDKRETGLAIPKDLDSALAIPGVGRSRGQHPHVYSVSPEQRKALGSGSTKVLKDHMKSSVTDGKMQQWFREGLVGPMLSSGMCTEVFQFDVSPSPGAIVPATSVANVSTENRQNATSVKKTRNRRTLHELPEPLNGSSLNITEERVKNLQKDHLHGNKSSMVVSVLVDPKEAGDGDVDVDGMMRPKSLSRIFVVVLIDSVKYVTYSCGLPRASPHLVTGYV	Glyma19g30681	#	#	#	#	#	#	#	#	#	#	#	#	#	#
GmbZIP38	GMYPHHPPMAPMPYPWMPCAPYFVKPQGSQVPLVPIPRLKPQQPASAPKSKKSESKKSEGKTKKVASISLLGLFFFIMLFGGLVPVVDFRFGGLVDNVPGTGSSNYVSDRVYGHGGGKVWSLNGPRNGSGRDGDVGFSNGRFSVSDRVKNYEKRGRNLREERHDRKGPDDSSRQGNASEPLVASLYVPKNDKMVKIDGNLIIHSIMASEKAMASQTAEAKKDKRETGLGIPKDLDSALAIPGVGRSRDQHPHVYRVSPEQRKALGSGSTKALKDHMKSSATDGKMQQWFREGLAGPMLSSGMCTEVFQFDASPSPGAIVPATSVANVSTENHQNATSVKKTRNRRTLHELPEPLNGSSLNITEEQVKNLQKDHFHGNKSSMVVSVLVDPREAGDGDVDV…	Glyma03g27865	#	#	#	#	#	#	#	#	#	#	#	#	#	#
GmbZIP115	MGAGEESTAKSSKVSSAAQETPTALAYPDWSSSMQAYYAPGGTPPPFFASTVASPTPHPYLWGSQHPLMPPYGTPVPYPAIYPPGSIYAHPSMAVNPSIVQQSTEIEGKGADGKDRDLSKKLKGTSANTGSKAGESGKAGSGSGNDGISQSGESGSEGSSNASDENTNQQESAAKKKGSFDLMLVDGANAQNNSAGAISQSSVPGKPVVP	Glyma02g06550	12	22	11	10	5	2	3	8	10	5	15	14	6	1
GmbZIP117	MGAGEESTAKSSKSSSSAQQDTPTAPAYPDWSSSMQAYYAPGATPPPFFATTVASPTPHPYLWGGQHPLMPPYGTPVPYPAIYPPGSIYAHPSMAVTPSAVQQNTEIEGKGAEGKYRDSSKKLKGPSANTASKAGESGKAGSGSGNDGISQSGESGSEGSSNASDENTNQQESAANKKGSFDLMLVDGANAQNNSAGAISQSSVPGKPVVPMPATNLNIGMDLWNASSGGAEAAKMRHNQSGAPGVALGDQWVQDERELKRQKRKQSNRESARRSRLRKQAECEELQKRVESLGGENQTLREELQRLSEECEKLTSENNSIKEELERLCGPEAVANLD	Glyma02g06550	12	22	11	10	5	2	3	8	10	5	15	14	6	1
GmbZIP118	MGTGEESTAKVPKPSSTSSIQAYYAPGATPPAFFASNIASPTPHSYMWGSQHPLIPPYSTPVPYPAIYPPGNVYAHPSMAMVSHLLTLIPLPLNPLAEKCEFCHICLYKMNSLVSLLSNXI	Glyma11g06960	1	8	2	2	2	1	1	1	1	1	1	0	1	0
GmbZIP64	MGNSEDEKSVKTGSPSSSPATTDQTNQPIIHVYPDWAAMQYYGPRVNIPPYFNSAVASGHAPHPYMWGPPQPMMPPYGPPYAAFYSHGGVYTHPAVAIGPHSHGQGVPSSPAAGTPSSVESPTKF	Glyma07g06620	1	4	1	1	1	1	1	3	2	1	3	3	6	5
GmbZIP78	MGNSEEEKSTKTEKPSSPVTVDQANQTNQTNIHVYPDWAAMQAYYGPRVTMPPYYNSAVASGHAPHPYMWGPPQPMMPPYGPPYAAIYPHGGVYTHPAVPIEPHTHSQGVPSSPAAGTPLSIETPPKSSGNTDQGLMKKLKSLMDLQCQLAMAMLKVQSVEVKTGSHRDGEGKTEIQGSPISKETAASNKMLGVVPASVAGTIVGHVVSSGMTTALELRNPSSVHSKTSAPQPCPVLPAEAWVQNERELKRERRKQSNRESARRSRLRKQAETEELARKVESLNAENATLKSEINRLTESSEKMRVENATLRGKLKNAQLGQTQEITLKIIDSQRATPVSTENLLSRVNNSGSNDRTVEDENGFCENKPNSGAKLHQLLDTSPRADAVAAG	Glyma03g38330	6	6	6	9	6	3	5	5	6	3	4	4	8	12
GmbZIP77	MRCYKTINFIPFKLVHPASFQVYLASSVVNSDCIYDLKCLLYLQAYYGPRVTMPPYYNSAVASGHAPHPYMWGPPQPMMPPYGPPYAAIYPHGGVYTHPAVPIGPLTHSQGVPSSPAAGTPLSIETPPKSSGNTDQGLMKKLKEFDGLAMSIGNGHAESAEPGGENRLSQSVDTDGFSDGSDGNTSGGEGKTEIQGSPISKETAASNKMLGVVPASVAGTTVGHAVSS	Glyma03g41590	4	9	4	3	2	1	2	2	4	1	6	3	5	5
GmbZIP86	MGSSEMDKTTKEKESKTPPPPTSQEQSSTTGTGTINPEWPGFQAYSPIPPHGFLASSPQAHPYMWGVQQFMPPYGTPPHPYVAMYPPGGIYAHPSMPPGSYPFNPFAMPSPNGIAEASGNTPGSMEADGKPSEVKEKLPIKRSKGSLGWLDMITGKNNEHGKTPGTSANGIHSKSGESASEGEGTSEGSDANSQNDSQLKSGGRQDS	Glyma09g34170	6	5	5	6	5	4	5	2	2	1	2	1	6	7
GmbZIP93	QEQSSTTGMPTTNPDWSNFQTYSPIPPHGFLASSPQAHPYMWGVQHIMPPYGTPPHPYVAMYPHGGIYAHPSIPPGSYPFSPFAMASPNGIADASGNAPGSIEVGGKPPEMKEKLPIKRSKGSVSGGNLSMWITGKNNEPGKTPGESANGIHSKSGESASDGTSEGSDENSQNDSQLKSGEKQDS	Glyma16g15810	12	9	11	6	6	4	4	6	3	2	4	2	9	6
GmbZIP92	MGSSDMDKTPKEKESKTPPATSQEQSSTTAMPTTNPDWSNFQTYSPIPPHGFLASSPQAHPYMWGVQGNAPGRIEVGGKPPEVKEKLPIKRSKGSASGGNLNMW	Glyma08g34280	6	7	6	6	4	3	4	4	3	2	3	3	4	3
GmbZIP120	LKGQAALEAEIARLKCLLVDIRGRIEGEIGSFPYQKPTPNANPPVANLPGSYVMNPCNLQCDDRVYCHHPYGKIGESAALNGEEFDGCEFENLQCLASQNLGLKDLRACGVGQGDLML	Glyma12g03690	13	18	14	15	11	4	5	8	6	2	4	4	15	25
GmbZIP122	MDDGELDFSNHEVFSSPNMGELPSSGSMDSFFDELLKDTHACTHTHTCNPPGPDFSHTHTCYHVHTKIVPAPEEDHVATDDTAESAEKKSSSSKKRSLGNKEAVRKYREKKKARAASLEDEVVKLRALNQHLMKKLKGQAALEAEIARLKCLLVDIRGRIEGEIGSFPYQKPTPNANPPVANLPGSYVMNPCNLQCDDRVYCHHPYGKIGESAALNGEEFDGCEFENLQCLASQNLGLKDLRACGVGQARSNVNSSASNKRKGGT	Glyma12g03690	13	18	14	15	11	4	5	8	6	2	4	4	15	25
GmbZIP121	MDDGELDFSNHEVFSSPNMGELPSSGSMDSFFDELLKDTHACTHTHTCNPPGPDFSHTHTCYHVHTKIVPAPEEDHVATDDTAESAEKKSSSKKRPLGNKEAVRKYREKKKARAASLEDEVVKLRALNQHLMKKLQGQAALEAEIARLKCLLVDIRGRIEGEIGSFPYQKTTTTTPNPVAGSYVMNPCNLPCDDRVYCLHPDGRIGETAALNGEEFDGCEFENLQCLASQNLGLKDLRACGVGVGHTGSNVNSSALSKKRKGGSRAATAG	Glyma11g11540	20	19	30	29	23	6	10	16	13	8	10	8	26	33
GmbZIP63	TNPVGVPSGKDSAAFQSSGLQCTPHEADALPPAASEKHDSVELGLQDAKSFPEKKDISHAKSSASETDTKRAKQQFAQRSRVRKLQYIAELERNVQALQAEGSEVSAELEFLNQQNLILSMENKALKQRLENIAQEQLIKYLEQEVLEREIGRLRALYQQQQQPPQTQPQQQPSGSHRRSNSRELESQFANLSLKHKDTNSGQDPALRI	Glyma08g13330	7	7	6	5	5	5	4	3	4	2	3	1	5	3
GmbZIP132	MNNPSSPSPCAAFADFYEQWFEELQSLMQQLRGEGRKEEVMEKVMWHHQNYYVAKSAAAEKDPLNVFLSPWATTLERSLHWITGWRPTTAFHLIYTESSLMFESHIIDILQGLRTGDLGDLSPSQFRRVSDIQCDTVKEENAITEELSEWQDSVSEMMGPGANINDKIGRLVCIIKKADDLRLRTLRSVVGLLSPQQAIEFLIASAELLVGIRGWGLNHDRPRGR	Glyma13g34460	1	0	5	5	13	1	7	17	79	54	119	110	5	0
GmbZIP72	MLSALTPSDPFSPFSPFSAGFTPWDDNDDSHALFSPKPVSASSSASDYKSEPNPTEHVCASSSVMMDERKRRRMISNRESARRSRMRKQRHLENLRKPVEQVQGRKPGNSVTGCSSSCTTRTASEPKTNGSAPSEPATPKSRQFNTNFDFPTIPNHLLPCCMEHMHQQQHHLAHEN	Glyma05g22860	0	1	0	0	0	0	1	2	1	1	1	1	33	251
GmbZIP54	LARTAIGXXVAVIETIYHQXXEEIALKRKCEDTRKELSRKTRQFEDWYNKYMQKKIPDEYNPDRAEDANAPDEVVTRQSAVEQVKKRLEDEEEAYARQCLQVRQKNSGKSQKSYARAL	Glyma15g01790	4	5	5	4	4	1	3	2	3	2	3	1	10	5
GmbZIP94	MEFGNNADERAREAQTQVLDLERDLLFMGNELNKYKNQHQLSHGSNNVHPPRISEFGTLDQSLGFRIEDTNCLNLSYIQKHAYFYSKIWCFIVFWQPERCESSGSKDKSNQKTLRRLAQNCEAARKSRLRKKAYQQQLESSRFKLTQLEQELQRARQQVLYDYKDKINQPVFPGLQGGPYNHTIIGLAVALKQVCRRISCSAKAAVEEVIRHEISFIFTVYTKYEVKVMI	Glyma13g33480	0	0	0	0	0	0	0	0	0	0	0	0	0	0
GmbZIP114	QLCRERKKFVRQALDGRCSLAAAHVSYIQSLKNTGTALRKFTEPEGPIEPSLYTTATPEQPLALTERTLSFSSASVSHHIDAAEHENFSPTPSLPSSSSKFRANHMKHSTISSKKVEEKPPVPVIGIVTSSGTTTQNTSVMSGTAAFEDSSLPAGTPQWDFFGLFHPIDHQFSFQDGKGMHQDIGNADDIQRLREEEGIPELEDDEEKASSHGREHFRDSEDEFDEEPAAETLVQRFENLNRSNSHVQANFEPATTKPLRGHSASEVELVNGEKGNSAYLSPLKTAPMPALPPPETNKPMEKESRNENKVTPKNFFSSVRDIELLFIKASESGQEVPKMLEANKVLFRPIFQGKENGSLVSSFLKVCFSCGEDPSQVPEEPAQNSVKYLTWHRTASSRS…	Glyma14g04590	3	4	4	5	4	3	2	3	2	1	3	1	4	4
GmbZIP107	TREYEVHVVDKKVVDGDNNDGNKAKEHAAFRTRRPGSRNPLEVAKEIQILFQRASDSGAQIAKILEVGKLPHNRKHAAYQASSKMLQVVAPSLSLVSSQPSTSKDAESASAANMDFDVDLTTGGRNLSSTLQKLLLWEKKLFNEVKAEEKMRVMHDRKCRKLKRLDDRGADFHKVDSTRTLVRNLSTKIRMAIQVVDKISMTINKIRDEELWPQLKELIQGLTRMWKSMLECHHDQCEAIRESRILGSIGSRKKSSDSHLQGTKQLEHELI	Glyma14g00530	6	10	7	7	4	1	4	4	5	2	6	5	11	8
GmbZIP113	YDQLRNEYDSXKRSAIQPADNFYSRNEHDLFSNPXXIMDGREMGRKGPREDVWPARQNSNNSGHXDLSVGSPAKQTVIAGDAGNRRAGAHPVFGPGATNNPSMTLRNLILSPIKRPQLSRNRPQLFTL	Glyma15g27040	5	3	3	4	2	2	3	1	2	1	4	2	3	5
GmbZIP68	MDELEETLLTQIDWESFLDDIPELNVDDFLQDDNAVPVVTDNHSSPNDDPVLSEIENMLMTQAENDAVVLPETPSSEAGYYKLFEEILVEEPKEGPVSPPSKIESEEGSDKDKTDDAASDEPMSKKLKRQLRNRDAAVRSRERKKLYVKNLEMKSRYLEGECRRLGHLLQCCYAENNALRLCLQLRGTYGASMTMQESAVLLLEPLLLGSLLWCMGIICHLSLPLMLWVAAVLPRENIEQKGLRRVTQKGSESKISECFQMQSFLKSRKSRASRTKMKFNFIVF	Glyma02g19754	#	#	#	#	#	#	#	#	#	#	#	#	#	#
GmbZIP133	ILLPSSFTFSVIFKIYSLPVECYSYNNEYNLRNYWLCRLIRMWKAMLECHHAQYITISLAYHSRSTPGTLQGDALREIMTRLLEEVEFFGLSFANWINSLTSYVEAVNAWLQNCILQPRERTKSRRPFSPRRVLAPPIFVLCRDWSAGIKALPSEELSQAIRNFLSDLHLQTEQHNDQLLKKQNSVNASMAETESKTNEENEDESTNLSCIHARLTKVLDRLTKFSEASLKMYEDIKQKSESARNAYHNCRTIRAEKF	Glyma05g31400	4	5	3	2	1	3	6	7	7	3	8	3	2	2
GmbZIP34	TRLSRMWEVMFECHKLQFQTMSTVYNNSHAGIAATHSELRRQITSYLESELHYLSSSFTKWIGAQKFYLEAINGWLHKCVSLKQKPGKKKRPQRPLLRMYGPPIYATCEIWLEKLGELPVQDVVDSMKSLAGEIAQFLPRQEKNQGKGANHSHLTTWSANNIRSESSDNLLRDGTLEDWDSGFDQFRASFLGFLAQLNNFAGSSIMMYTDLRQAIQIAKKNYHHRSNSQAQDGQWNSLSQDDNSMSQSLDDNFKSQSKVANFEKKIPKQ	Glyma20g12290	0	7	1	1	1	5	3	3	2	1	3	2	2	3
GmbZIP106	EFGTRQRSYIHALTGWLLRCVRCEHDPSKLACSPRRSSGTHPLFGLCVQWSRRLDALQETAVLDGIDFFAAGIGSLYAQQLREETRRNPDGSKEHGEIMEMLEVGQVEEVMNTEKLAEVAIKVLCAGMSTAMRSMAEFAVDYAEGYNELAKRWENVNLQQISCGAGT	Glyma13g00650	6	1	5	4	1	1	2	2	2	0	1	0	1	1
GmbZIP90	MASHRIGELGLSESRPSTHHIPYGVLQGINIPASSLINQGSAFDFGELEEAIVLHGVKSRNDEGKTSLFTARPAATLEMFPSWPMRFQQTPRSGSKSGGESTDSGLSSKTEPPFEAESPISKKASSSDHHHQSFDQQHLQHRQQLQQEMASDAPRS	Glyma13g39325	#	#	#	#	#	#	#	#	#	#	#	#	#	#
GmbZIP100	MANSKGSSGFRNFMYPGKHPLLPPKSPFPSVSQAYADYVPNPAVGLKAGNRPRDGNTHHQRTSSESLVIEEQPSWLDDLLNEPETPVRRGGHRRSSSDSFAYIDTVNASNINYANQDEYKYKNMMSIPSWSSQDFDRSKDARHVPVYAEMNSVKQKNRSWDS	Glyma05g30170	6	6	6	5	4	4	4	5	3	2	4	2	3	4
GmbZIP82	TDDEIRGLRKVREEEGIPDLEEDETEQEEFAIKRNVAEERAKIDVNPSKEEVAVEDVYEHEEEEEEEATGAETGIANEVSDSQANGSECFQASKAQTVGQEMATGNQEAKEETPGFTVYVNRRPTSMVEVIKDLEAQFTIICNAANDVSALLEAKKAQYLSTSNELSGLLKLESVLACFCISQCSELSQVQVSTFQEQLSYFLCYCKNRFSMFEFSEIAIFSLLCRKKNLVKK	Glyma13g00650	6	1	5	4	1	1	2	2	2	0	1	0	1	1
GmbZIP39	MQIAKSINTEVEKTPVEPGSSVAEVTPLSGNGPWFLYNHFPVPQIFWPSILQFSNPVHLQNTSLNSFSIPPNAYVPCSSESESRHKQNNLINDNRTQNPFYMFPCPWLFPLPQFGNGQSSPSNSLKDEQDNLSLCKPCSSSSSLNTLANVDYQAALPIKLKTEACGWTEAIPINNPGCATPRSSXDGGE	Glyma19g37801	#	#	#	#	#	#	#	#	#	#	#	#	#	#
GmbZIP84	RTGQWVFSPEIPTDVIVAVGQTNFSLHKFILAAKSNYVRKVIMESEESDLTRIEISDIPGGSEAFEKAAKFCYGVNFEITVHNVAALHCAAVFLQMTDEYCDGNLAGRTEDFLSQVGLSTLHSAVAVLKSCQKILPFAAEVNVVDRCVEVISCKACNEANFPSQSPPNWWTEELAVLDVDSFA	Glyma14g38640	28	18	9	10	15	1	1	1	2	1	1	2	6	2
